# Supplementary material for: MicroRNA-281-X Modulates Self-Grooming Behavior in Honeybees by Targeting Tyrosine Decarboxylase 2 in the Octopaminergic Pathway
Source: Insects. 2026 May 20;17(5):522. doi: 10.3390/insects17050522 (PMC13207757; doi:10.3390/insects17050522)
Supplement: Supplementary file 1 [file insects-17-00522-s001.zip]

Archive with 1 entries (1 files):
- insects-4289492-supplementary.pdf
